# Supplementary material for: Identification of Shiga-Toxin-Producing Shigella Infections in Travel and Non-Travel Related Cases in Alberta, Canada
Source: Toxins (Basel). 2021 Oct 25;13(11):755. doi: 10.3390/toxins13110755 (PMC8618429; doi:10.3390/toxins13110755)
Supplement: Supplementary file 1 [file toxins-13-00755-s001.zip]

Archive with 1 entries (1 files):
- toxins-1413879.pdf
